# Supplementary material for: Measuring and Exploring Children’s Health Literacy in The Netherlands: Translation and Adaptation of the HLS-Child-Q15
Source: Int J Environ Res Public Health. 2021 May 14;18(10):5244. doi: 10.3390/ijerph18105244 (PMC8156463; doi:10.3390/ijerph18105244)
Supplement: Supplementary file 1 [file ijerph-18-05244-s001.zip]

Archive with 1 entries (1 files):
- ijerph-1196278-supplementary.pdf
